# Supplementary material for: Staging of mobility, transfer and walking functions of elderly persons based on the codes of the International Classification of Functioning, Disability and Health
Source: BMC Geriatr. 2013 Feb 15;13:16. doi: 10.1186/1471-2318-13-16 (PMC3598939; doi:10.1186/1471-2318-13-16)
Supplement: Additional file 1 — Items used in this study, with or without modification. [file 1471-2318-13-16-S1.xls]

## Sheet: appendix table
Appendix 1 Items used in this study, with or without modification
Original ICF code			Modified or specified ICF code												Table 1
Code	Description		Code	Description											ICF code	item related to body movement and body posture	location	Fittness	p-value
d4100	Lying down			No modification											d4100	Lying down	-1.526	4.868	0.08767
d4103	Sitting			No modification											d4103	Sitting	-0.858	3.562	0.168484
d4105	Bending			No modification											d4105	Bending	-0.16	1.4	0.496547
d4106	Shifting the body's center of gravity			No modification											d4106	Shifting the body's center of gravity	0.804	9.155	0.010283
d415	Maintaining a lying position			No modification											d415	Maintaining a body position	-3.286	0.821	0.663452
d4153	Maintaining a sitting position		d4153a	Maintaining a sitting position without assistance											d4153a	Maintaining a sitting position without assistance	-0.33	3.33	0.189186	*
d4154	Maintaining a standing position		d4154a	Mainitaining a standing position without assistance											d4154a	Maintiaining a standing position with assistance	1.839	3.484	0.175211
			d4154b	Mainitaining a standing position with assistance		d4153a	Maintaining a sitting position without assistance								d4154b	Mainitaining a standing position without assistance	3.509	3.635	0.162453	*
d420	Transferring oneself			No modification		d4154a	Maintiaining a standing position with assistance								d420	Transferring oneself	0.379	22.291	1.5e-05	:
d4200	Transferring oneself while sitting			No modification		d4154b	Mainitaining a standing position without assistance								d4200	Transferring oneself while sitting	0.066	3.756	0.152932	*
d4201	Transferring oneself while lying			No modification		d4200	Transfering oneself while sitting								d4201	Transferring oneself while lying	1.916	5.078	0.078936
d4208	Transferring oneself, unspecified		d4208a	Changing lying position											d4208a	Changing lying position	-2.353	1.497	0.473132	*
d450	Walking		d450a	Walking with assistance from a person											d450a	Going out of the home with assisting persons	-1.934	29.66	0
			d450b	Walking without assistance		d4208a	Chainging lying position								d450b	Going out of the home without assistance	1.116	3.144	0.207644	*	3
d4500	Walking short distance		d4500a	Walking short distances (50 m)											d4500a	Walking short distances (50m)	-0.884	4.496	0.105597
			d4500b	Walking short distances (50 m) on flat floor											d4500b	Walking short distances (50m) on flat floor	-1.504	13.919	0.000951
d4502	Walking on different surfaces			No modification		d4500a	Walking short distances (50m)								d4502	Walking on different surfaces	1.553	1.912	0.384489
d4503	Walking around obstacles			No modification		d4500b	Walking short distances (50m) on flat floor								d4503	Walking around obstacles	-1.865	12.869	0.001606
d4551	Climbing		d4551a	Climbing （climbing up stairs）											d4551a	Climbing （climbing upstairs）	1.641	0.519	0.771346	*	2
			d4551b	Climbing （climbing down stairs ）											d4551b	Climbing （climbing down stairs ）	1.22	2.779	0.249189
d4601	Moving around within buildings other than home		d4601a	Moving around within buildings other than home (in nursing home)		d4551a	Climbing （climbing up stairs）								d4601a	Moving around within buildings other than home (in nursing home)	-4.227	1.44	0.486814	*	4
			d4601b	Moving around within buildings other than home (not nursing home)		d4551b	Climbing （climbing down stairs ）								d4601b	Moving around within buildings other than home (not nursing home)	-0.495	6.569	0.03746
d4602	Moving around outside the home and other buildings			No modification		d4601a	Moving around within buildings other than home (in nursing home)								d4602	Moving around outside the home and other buildings	1.356	2.815	0.244775
d465	Moving around using equipment		d465a	Moving around using equipment (with cane)		d4601b	Moving around within buildings other than home (not nursing home)								d465a	Moving around using equipment (with cane)	0.106	5.394	0.0674
			d465b	Moving around using equipment (with cane and braces)		d4602	Moving around outside the home and other buildings								d465b	Moving around using equipment (with cane and braces)	1.038	3.492	0.174452
			d465c	Moving around using equipment (with T-shaped cane)		d465a	Moving around using equipment (with cane)								d465c	Moving around using equipment (with T shaped cane)	-0.182	3.702	0.15709
			d465e	Moving around using equipment (with four-point cane)		d465b	Moving around using equipment (with cane amd braces)								d465e	Moving around using equipment (with four point cane)	1.296	2.267	0.321863
			d465f	Moving around using equipment (with walker)		d465c	Moving around using equipment (with T shaped cane)								d465f	Moving around using equipment (with walker)	-0.427	3.665	0.160036
			d465g	Moving around using equipment (with circled-type walker)		d465e	Moving around using equipment (with four point cane)								d465g	Moving around using equipment (with circled type walker)	1.554	2.05	0.358729
			d465h	Moving around using equipment (with wheelchair)		d465f	Moving around using equipment (with walker)								d465h	Moving around using equipment (with wheelchair)	-2.423	187.313	0
			d465i	Moving around using equipment (with braces)		d465g	Moving around using equipment (with circled type walker)								d465i	Moving around using equipment (with braces)	0.979	4.414	0.110039
d4701	Going out using private motorized transportation			No modification		d465h	Moving around using equipment (with wheelchair)								d4701	Usingprivate motorized transportation	-0.963	6.925	0.031353
d4702	Going out using public motorized transportation			No modification		d465i	Moving around using equipment (with braces)								d4702	Using public motorized transportation	3.044	1.157	0.560806	*	1
						d450a	Going out of the home with assisting persons								*final items selected using fitness statistics
						d450b	Going out of the home without assistance
						d4701	Going out using private motorized transportation
						d4702	Going out using public motorized transportation
1	d4500a		Appendix table
2	d4500b
3	d4502		‘Transferring oneself, unspecified (d4208)’ was redefined as ‘Changing lying position (d4208a).
4	d4503
5	d4551a		d4153	Maintaining a sitting position
6	d4551b			d4153a
7	d4601a			d4153b
8	d4601b		d4154	‘Maintaining a standing position (d4154)’ was divided into ‘with assistance (d4154a)’ and ‘without assistance (d4154b).’
9	d4602			d4154a
10	d465a			d4154b
11	d465b						‘Maintaining a sitting position without assistance (d4153a).’
12	d465c		d450	walking
13	d465e
14	d465f				Changing lying position (d4208a).
15	d465g		d4500	‘Walking short distance (d4500)’ was specified as ‘Walking short distance for 50 meters (d4500a)’ and ‘Walking short distance for 50 meters on a flat floor (d4500b).’
16	d465h			Walking short distance
17	d465i
18	d450a
19	d450b		d4551	climbing		‘Walking short distance for 50 meters (d4500a)’
20	d4701			‘Climbing up stairs (d4551a)’ and		‘Walking short distance for 50 meters on a flat floor (d4500b).’
21	d4702			‘Climbing down stairs (d4551b).’
			d4601	Moving around within buildings other than home (d4601)
				Moving around within buildings in health service facilities (nursing homes) (d4601a)
				Moving around within the building within buildings other than home, not health service facilities (not nursing home) (d4601b).’
			d465	Moving around using equipment
				‘cane (d465a),’ ‘with both cane and braces (d465b),’ ‘with T-shaped cane (d465c),’ ‘with four-point cane (d465e),’ ‘with walker (d465f),’ ‘with circled type walker (d465g),’ ‘with wheelchair (d465h),’ and ‘with brace (d465i).
d4500a	Walking short distances (50m)
d4500b	Walking short distances (50m) on flat floor
d4502	Walking on different surfaces
d4503	Walking around obstacles
d4551a	Climbing （climbing up stairs）
d4551b	Climbing （climbing down stairs ）
d4601a	Moving around within buildings other than home (in nursing home)
d4601b	Moving around within buildings other than home (not nursing home)
d4602	Moving around outside the home and other buildings
d465a	Moving around using equipment (with cane)
d465b	Moving around using equipment (with cane amd braces)
d465c	Moving around using equipment (with T shaped cane)
d465e	Moving around using equipment (with four point cane)
d465f	Moving around using equipment (with walker)
d465g	Moving around using equipment (with circled type walker)
d465h	Moving around using equipment (with wheelchair)
d465i	Moving around using equipment (with braces)
d450a	Going out of the home with assisting persons
d450b	Going out of the home without assistance
d4701	Going out using private motorized transportation
d4702	Going out using public motorized transportation
